# Supplementary material for: A Multi-Center Study on Sensitization to Thimerosal in North-Eastern Italy, 1997–2023: Prevalence, Risk Factors, the Role of Occupation and the Impact of Vaccinations
Source: Vaccines (Basel). 2025 Jun 9;13(6):622. doi: 10.3390/vaccines13060622 (PMC12197333; doi:10.3390/vaccines13060622)
Supplement: Supplementary file 1 [file vaccines-13-00622-s001.zip]

Archive with 1 entries (1 files):
- vaccines-3633327-supplementary.pdf
